# Supplementary material for: Dll4 Blockade Potentiates the Anti-Tumor Effects of VEGF Inhibition in Renal Cell Carcinoma Patient-Derived Xenografts
Source: PLoS One. 2014 Nov 13;9(11):e112371. doi: 10.1371/journal.pone.0112371 (PMC4231048; doi:10.1371/journal.pone.0112371)
Supplement: Table S1 — Statistical analysis of the tumor growth data. (XPS) [file pone.0112371.s005.xps]

Archive with 13 entries (13 files):
- [Content_Types].xml
- _rels/.rels
- docProps/thumbnail.jpeg
- docProps/core.xml
- Documents/1/Structure/Fragments/1.frag
- Documents/1/_rels/FixedDoc.fdoc.rels
- Documents/1/Pages/_rels/1.fpage.rels
- FixedDocSeq.fdseq
- Resources/733C1F22-62DE-3C97-3F30-BF220C332D1A.odttf
- Resources/1B8C5DCD-7A7A-0B9F-112B-087E7333B201.odttf
- Documents/1/Pages/1.fpage
- Documents/1/FixedDoc.fdoc
- Documents/1/Structure/DocStructure.struct
