# Supplementary material for: Dll4 Blockade Potentiates the Anti-Tumor Effects of VEGF Inhibition in Renal Cell Carcinoma Patient-Derived Xenografts
Source: PLoS One. 2014 Nov 13;9(11):e112371. doi: 10.1371/journal.pone.0112371 (PMC4231048; doi:10.1371/journal.pone.0112371)
Supplement: Table S1 — Statistical analysis of the tumor growth data. (XPS) [file pone.0112371.s005.xps › docProps/core.xml]

<?xml version="1.0" encoding="UTF-8" standalone="yes"?>
<cp:coreProperties xmlns:cp="http://schemas.openxmlformats.org/package/2006/metadata/core-properties" xmlns:dc="http://purl.org/dc/elements/1.1/" xmlns:dcterms="http://purl.org/dc/terms/" xmlns:dcmitype="http://purl.org/dc/dcmitype/" xmlns:xsi="http://www.w3.org/2001/XMLSchema-instance"><dc:creator>Pili, Roberto</dc:creator><dcterms:created xsi:type="dcterms:W3CDTF">2014-10-22T17:40:55Z</dcterms:created><dcterms:modified xsi:type="dcterms:W3CDTF">2014-10-22T17:40:55Z</dcterms:modified></cp:coreProperties>
