# Supplementary material for: Dll4 Blockade Potentiates the Anti-Tumor Effects of VEGF Inhibition in Renal Cell Carcinoma Patient-Derived Xenografts
Source: PLoS One. 2014 Nov 13;9(11):e112371. doi: 10.1371/journal.pone.0112371 (PMC4231048; doi:10.1371/journal.pone.0112371)
Supplement: Table S1 — Statistical analysis of the tumor growth data. (XPS) [file pone.0112371.s005.xps › Documents/1/_rels/FixedDoc.fdoc.rels]

<?xml version="1.0" encoding="UTF-8" standalone="yes"?>
<Relationships xmlns="http://schemas.openxmlformats.org/package/2006/relationships"><Relationship Id="rId1" Type="http://schemas.microsoft.com/xps/2005/06/documentstructure" Target="Structure/DocStructure.struct"/></Relationships>
