# Supplementary material for: Dll4 Blockade Potentiates the Anti-Tumor Effects of VEGF Inhibition in Renal Cell Carcinoma Patient-Derived Xenografts
Source: PLoS One. 2014 Nov 13;9(11):e112371. doi: 10.1371/journal.pone.0112371 (PMC4231048; doi:10.1371/journal.pone.0112371)
Supplement: Table S2 — Average percent body weight change. Mice were weighed weekly and the average percent change from baseline was calculated as follows: (End body weight - start body weight)/start body weight x 100± S.E. (XPS) [file pone.0112371.s006.xps]

Archive with 13 entries (13 files):
- [Content_Types].xml
- _rels/.rels
- docProps/thumbnail.jpeg
- docProps/core.xml
- Documents/1/Structure/Fragments/1.frag
- Documents/1/_rels/FixedDoc.fdoc.rels
- Documents/1/Pages/_rels/1.fpage.rels
- FixedDocSeq.fdseq
- Resources/78AB5F38-4181-13DE-DA10-9C0D630C5900.odttf
- Resources/6AF15B3B-753A-2091-AD1C-E457CE59D032.odttf
- Documents/1/Pages/1.fpage
- Documents/1/FixedDoc.fdoc
- Documents/1/Structure/DocStructure.struct
