# Supplementary material for: Dll4 Blockade Potentiates the Anti-Tumor Effects of VEGF Inhibition in Renal Cell Carcinoma Patient-Derived Xenografts
Source: PLoS One. 2014 Nov 13;9(11):e112371. doi: 10.1371/journal.pone.0112371 (PMC4231048; doi:10.1371/journal.pone.0112371)
Supplement: Table S2 — Average percent body weight change. Mice were weighed weekly and the average percent change from baseline was calculated as follows: (End body weight - start body weight)/start body weight x 100± S.E. (XPS) [file pone.0112371.s006.xps › Documents/1/Pages/_rels/1.fpage.rels]

<?xml version="1.0" encoding="UTF-8" standalone="yes"?>
<Relationships xmlns="http://schemas.openxmlformats.org/package/2006/relationships"><Relationship Id="rId3" Type="http://schemas.microsoft.com/xps/2005/06/storyfragments" Target="../Structure/Fragments/1.frag"/><Relationship Id="rId2" Type="http://schemas.microsoft.com/xps/2005/06/required-resource" Target="../../../Resources/78AB5F38-4181-13DE-DA10-9C0D630C5900.odttf"/><Relationship Id="rId1" Type="http://schemas.microsoft.com/xps/2005/06/required-resource" Target="../../../Resources/6AF15B3B-753A-2091-AD1C-E457CE59D032.odttf"/></Relationships>
